# Supplementary material for: Digital Form for Assessing Dentists’ Knowledge about Oral Care of People Living with HIV
Source: Int J Environ Res Public Health. 2022 Apr 21;19(9):5055. doi: 10.3390/ijerph19095055 (PMC9103845; doi:10.3390/ijerph19095055)
Supplement: Supplementary file 1 [file ijerph-19-05055-s001.zip]

Archive with 1 entries (1 files):
- ijerph-1616826-supplementary.pdf
